# Supplementary material for: Biomarkers of Neutrophil Activation in Patients with Symptomatic Chronic Peripheral Artery Disease Predict Worse Cardiovascular Outcome
Source: Biomedicines. 2023 Mar 12;11(3):866. doi: 10.3390/biomedicines11030866 (PMC10045814; doi:10.3390/biomedicines11030866)
Supplement: Supplementary file 1 [file biomedicines-11-00866-s001.zip]

Archive with 1 entries (1 files):
- biomedicines-2251090-supplementary material - corrected.pdf
